# Supplementary material for: Recurrent arthritis caused by Candida parapsilosis: a case report and literature review
Source: BMC Infect Dis. 2019 Jul 17;19:631. doi: 10.1186/s12879-019-4255-1 (PMC6637515; doi:10.1186/s12879-019-4255-1)
Supplement: Supplementary file 1 — The sequence of ITS gene amplified from the representative isolate of Candida. (TXT 493 bytes) [file 12879_2019_4255_MOESM1_ESM.txt]

GTGCTCGGATGAAGTGCTTACTGCATTTTTTCTTACACATGTGTTTTTCTTTTTTTGAAAACTTTGCTTTGGTAGGCCTTCTATATGGGGCCTGCCAGAGATTAAACTCAACCAAATTTTATTTAATGTCAACCGATTATTTAATAGTCAAAACTTTCAACAACGGATCTCTTGGTTCTCGCATCGATGAAGAACGCAGCGAAATGCGATAAGTAATATGAATTGCAGATATTCGTGAATCATCGAATCTTTGAACGCACATTGCGCCCTTTGGTATTCCAAAGGGCATGCCTGTTTGAGCGTCATTTCTCCCTCAAACCCTCGGGTTTGGTGTTGAGCGATACGCTGGGTTTGCTTGAAAGAAAGGCGGAGTATAAACTAATGGATAGGTTTTTTCCACTCATTGGTACAAACTCCAAAACTTCTTCCAAATTCGACCTCAAATCAGGTAGGACTACCCGCTGAACTTAAGCATATCAATAAGCGGAGGAA
